# Supplementary material for: The Impact of the COVID-19 Pandemic on Elite Swimmers and Water Polo Players: Lessons for the Future
Source: Epidemiologia (Basel). 2024 Jun 18;5(2):289–308. doi: 10.3390/epidemiologia5020020 (PMC11203378; doi:10.3390/epidemiologia5020020)
Supplement: Supplementary file 1 [file epidemiologia-05-00020-s001.zip]

Archive with 1 entries (1 files):
- epidemiologia-3030808-supplementary.pdf
